# Supplementary material for: Diagnostic performance of microscopic stool examination in Campylobacter infection performed by different medical specialties
Source: J Gen Fam Med. 2022 Nov 28;24(2):102–9. doi: 10.1002/jgf2.596 (PMC10000277; doi:10.1002/jgf2.596)
Supplement: Supplementary file 2 — Table S1. [file JGF2-24-102-s001.xlsx]

## Sheet: Sheet1
Supplementary Table 1. Comparison of diagnostic performances between the microscopic examination and rapid antigen test using the same stool samples
Examiner/test	Sensitivity,% (95% CI)	Specificity,% (95% CI)	PPV,% (95% CI)	NPV,% (95% CI)
Physician A	57.1 (37.2–75.6)	99.0 (94.4–100)	94.1 (71.3–99.9)	88.9 (81.4–94.1)
Physician B	56.7 (37.4–74.5)	96.0 (90.0–98.9)	81.0 (58.1–94.6)	87.9 (80.1–93.4)
Clinical laboratory technician	73.3 (54.1–87.7)	100.0 (96.3–100)	100.0 (84.6–100)	92.5 (85.8–96.7)
Microbiologists	76.7 (57.7–90.1)	100.0 (96.4–100)	100.0 (85.2–100)	93.5 (87.1–97.4)
Rapid antigen test	93.3 (77.9-99.2)	99.0 (94.6–100)	96.6 (82.2–99.9)	98.1 (93.2–99.8)
CI, confidence interval; NPV, negative predictive value; PPV, positive predictive value
The diagnostic performances were evaluated using a subpopulation of 131 cases.
